# Supplementary material for: Average Nucleotide Identity and Digital DNA-DNA Hybridization Analysis Following PromethION Nanopore-Based Whole Genome Sequencing Allows for Accurate Prokaryotic Typing
Source: Diagnostics (Basel). 2024 Aug 17;14(16):1800. doi: 10.3390/diagnostics14161800 (PMC11353866; doi:10.3390/diagnostics14161800)
Supplement: Supplementary file 1 [file diagnostics-14-01800-s001.zip]

Archive with 1 entries (1 files):
- diagnostics-3061865-supplementary.pdf
